# Supplementary material for: Performance of Oral Cavity Sensors: A Systematic Review
Source: Sensors (Basel). 2023 Jan 4;23(2):588. doi: 10.3390/s23020588 (PMC9862524; doi:10.3390/s23020588)
Supplement: Supplementary file 1 [file sensors-23-00588-s001.zip]

Archive with 6 entries (6 files):
- Table S1 - Summary of Dentistry Studies.pdf
- Table S2 - Summary of Neurology Studies.pdf
- Table S3 - Summary of Physical medicine and rehabilitation Studies.pdf
- Table S4 - Summary of Internal medicine Studies.pdf
- Table S5 - Summary of Obstetrics Studies.pdf
- Table S6 - Summary of Aerospace medicine Studies.pdf
